# Supplementary material for: Transcriptome Analysis Revealed Hormone Pathways and bZIP Genes Responsive to Decapitation in Sunflower
Source: Genes (Basel). 2022 Sep 27;13(10):1737. doi: 10.3390/genes13101737 (PMC9601282; doi:10.3390/genes13101737)
Supplement: Supplementary file 1 [file genes-13-01737-s001.zip]

Archive with 1 entries (1 files):
- genes-1890563-supplementary.pdf
